# Supplementary material for: Physicochemical Attributes Related to Sensory Characteristics of Long-Term Aged Korean Traditional Soy Sauce (Ganjang)
Source: Foods. 2024 Oct 20;13(20):3326. doi: 10.3390/foods13203326 (PMC11507495; doi:10.3390/foods13203326)
Supplement: Supplementary file 1 [file foods-13-03326-s001.zip]

Archive with 1 entries (1 files):
- foods-3224803-supplementary.pdf
